# Supplementary material for: Eya-controlled affinity between cell lineages drives tissue self-organization during Drosophila oogenesis
Source: Nat Commun. 2022 Oct 26;13:6377. doi: 10.1038/s41467-022-33845-1 (PMC9605976; doi:10.1038/s41467-022-33845-1)
Supplement: Supplementary file 14 — Source Data [file 41467_2022_33845_MOESM14_ESM.xlsx]

## Sheet: Figure 1 b,c,d,e
egg chamber ID	germline area (µm^2)	OO area proportion of germline area	OO area (µm^2)	NC area (µm^2)	OO-FC interface proportion of germline-FC interface	Oo-FC interface (µm)	Oo-NC interface (µm)	NC-FC interface (µm)	oocyte perimeter (µm)	germline-FC interface	OO-FC interface proportion of oocyte perimeter	Interface Angle (°)	OCC proportion	OCCs	NCCs	total FCs	OCC length (µm)	NCC length (µm)	AP axis (µm)	DV axis (µm)	anterior tip angle (°)	posterior tip angle (°)	AP-DV aspect ratio	tip angle ratio	stage
1	359.562	0.148444	53.375	306.187	0.174989	11.824	15.327	55.746	27.151	67.57	0.43549	98.263	0.230769	3	10	13	3.94133	5.5746	20.988	21.685	134.97	115.844	1.31758	1.1651	2
2	779.207	0.11311	88.136	691.071	0.125192	12.634	23.699	88.283	36.333	100.917	0.347728	101.749	0.16	4	21	25	3.1585	4.20395	47.374	39.699	132.04	129.947	1.19333	1.0161	3
3	5819.99	0.0764383	444.87	5375.12	0.140207	41.893	42.9	256.9	84.793	298.793	0.494062	89.1775	0.212121	14	52	66	2.99236	4.94038	142.818	76.655	91.1751	111.557	1.86313	0.817293	7
4	4327.17	0.0546336	236.409	4090.76	0.120867	29.528	32.152	214.774	61.68	244.302	0.478729	81.571	0.15	9	51	60	3.28089	4.21125	109.772	72.263	113.979	116.299	1.51906	0.980055	6
5	1935.73	0.0666199	128.958	1806.77	0.112506	18.014	24.961	142.102	42.975	160.116	0.419174	99.8835	0.111111	4	32	36	4.5035	4.44069	70.553	52.698	126.675	129.227	1.33882	0.980251	4
6	13025.9	0.113051	1472.59	11553.3	0.264968	119.236	85.051	330.766	204.287	450.002	0.583669	33.488	0.391304	27	42	69	4.41615	7.87538	209.57	116.756	82.3201	105.525	1.79494	0.780101	8
7	2047.58	0.0649294	132.948	1914.63	0.117802	19.093	26.75	142.984	45.843	162.077	0.416487	73.9605	0.162162	6	31	37	3.18217	4.61239	70.464	55.522	125.069	131.66	1.26912	0.94994	5
8	6832.66	0.0783243	535.163	6297.5	0.166318	52.252	45.255	261.917	97.507	314.169	0.535879	71.055	0.242424	16	50	66	3.26575	5.23834	142.926	86.113	102.058	113.691	1.65975	0.897684	7
9	31896.6	0.349385	11144.2	20752.4	0.394193	311.426	91.906	478.608	403.332	790.034	0.772133	134.945	0.786885	48	13	61	6.48804	36.816	340.821	138.465	79.8677	105.654	2.46142	0.755935	10a
10	1944.32	0.0632396	122.958	1821.36	0.100274	16.036	24.828	143.886	40.864	159.922	0.392424	99.0435	0.152174	7	39	46	2.29086	3.68938	73.012	51.984	124.281	122.326	1.40451	1.01598	5
11	5227.37	0.0996796	521.062	4706.31	0.148483	41.311	44.41	236.909	85.721	278.22	0.481924	106.635	0.238095	15	48	63	2.75407	4.9356	133.458	72.853	96.9998	109.024	1.83188	0.889714	7
12	3842.73	0.088175	338.833	3503.9	0.129281	30.438	38.968	205.002	69.406	235.44	0.43855	108.56	0.189655	11	47	58	2.76709	4.36174	109.473	71.746	110.696	113.022	1.52584	0.979421	6
13	8688.55	0.1255	1090.41	7598.14	0.245662	87.67	63.006	269.203	150.676	356.873	0.581844	50.645	0.318182	21	45	66	4.17476	5.98229	164.303	99.455	101.397	106.783	1.65203	0.949558	8
14	32719.2	0.373074	12206.7	20512.6	0.419748	351.073	81.502	485.316	432.575	836.389	0.811589	137.444	0.810345	47	11	58	7.46964	44.1196	361.721	145.127	77.9101	94.4486	2.49244	0.824894	10b
15	53352.1	0.603971	32223.1	21129	0.496401	617.103	46.651	626.052	663.754	1243.15	0.929716	164.242	0.813559	48	11	59	12.8563	56.9138	447.813	174.764	67.5316	102.249	2.56239	0.660462	11
16	57755.9	0.812915	46950.7	10805.3	0.627363	812.312	0	482.491	812.312	1294.8	1	165.242	0.865385	45	7	52	18.0514	68.9273	433.255	191.075	81.7977	107.803	2.26746	0.758767	11
17	1549.8	0.0788187	122.153	1427.64	0.136692	19.419	24.202	122.645	43.621	142.064	0.445175	80.698	0.157895	6	32	38	3.2365	3.83266	55.924	51.517	140.104	129.695	1.08554	1.08026	4
18	3385.9	0.0750721	254.187	3131.72	0.125317	26.992	36.304	188.397	63.296	215.389	0.426441	103.812	0.157895	9	48	57	2.99911	3.92494	93.215	67.814	118.801	131.077	1.37457	0.906344	5
19	437.148	0.158109	69.117	368.031	0.171483	12.794	18.409	61.814	31.203	74.608	0.410025	82.3435	0.1875	3	13	16	4.26467	4.75492	35.311	33.313	138.112	113.897	1.05998	1.2126	3
20	52126.4	0.41606	21687.7	30438.7	0.419704	493.213	53.445	681.933	546.658	1175.15	0.902233	163.84	0.79661	47	12	59	10.4939	56.8278	457.77	162.582	67.281	99.7367	2.81563	0.674587	10b
21	51393.6	0.415034	21330.1	30063.5	0.433346	494.342	65.639	646.413	559.981	1140.76	0.882784	154.871	0.857143	54	9	63	9.15448	71.8237	452.783	163.825	76.1164	93.0177	2.76382	0.8183	10b
22	21153.4	0.294764	6235.25	14918.1	0.366631	225.496	86.964	389.553	312.46	615.049	0.72168	117.407	0.736842	42	15	57	5.36895	25.9702	277.089	124.37	85.9857	105.399	2.22794	0.815808	10a
23	3942.99	0.070794	279.14	3663.85	0.122432	29.429	32.356	210.942	61.785	240.371	0.476313	120.11	0.15873	10	53	63	2.9429	3.98004	105.582	64.298	115.583	116.747	1.64207	0.990032	6
24	10140.1	0.146309	1483.59	8656.5	0.244544	98.556	61.748	304.463	160.304	403.019	0.614807	75.0205	0.369231	24	41	65	4.1065	7.42593	191.317	88.788	95.4748	104.413	2.15476	0.914394	8
25	22261.1	0.264136	5879.96	16381.1	0.39291	252.849	104.036	390.68	356.885	643.529	0.708489	40.139	0.78125	50	14	64	5.05698	27.9057	297.19	128.542	71.4808	100.519	2.31201	0.711119	9
26	1315.66	0.0838706	110.345	1205.31	0.135426	17.677	22.977	112.852	40.654	130.529	0.434816	86.5445	0.1875	6	26	32	2.94617	4.34046	55.832	44.306	122.436	129.303	1.26015	0.946898	4
27	11546.2	0.178119	2056.6	9489.62	0.347553	166.794	88.103	313.115	254.897	479.909	0.654358	41.7465	0.516667	31	29	60	5.38045	10.7971	200.612	97.359	94.5804	107.36	2.06054	0.880966	9
28	3827.78	0.0645846	247.216	3580.57	0.131407	29.751	35.066	196.652	64.817	226.403	0.459	71.3825	0.15873	10	53	63	2.9751	3.71042	97.491	69.85	113.103	129.106	1.39572	0.876047	5
29	22202.6	0.375778	8343.27	13859.4	0.408845	273.975	83.442	396.145	357.417	670.12	0.766542	123.909	0.810345	47	11	58	5.82926	36.0132	292.806	124.02	88.8297	97.4804	2.36096	0.911257	10a
30	2133.73	0.0732393	156.273	1977.46	0.132453	22.81	24.605	149.402	47.415	172.212	0.481071	110.91	0.196078	10	41	51	2.281	3.64395	77.294	55.302	118.588	105.238	1.39767	1.12686	5
31	5600.57	0.078951	442.171	5158.4	0.160015	45.446	38.42	238.565	83.866	284.011	0.541888	78.0805	0.258065	16	46	62	2.84037	5.1862	130.07	77.737	96.5008	99.6516	1.67321	0.968382	7
32	683.683	0.112486	76.905	606.778	0.142698	13.486	19.292	81.021	32.778	94.507	0.411434	106.845	0.181818	4	18	22	3.3715	4.50117	39.575	36.061	138.577	131.57	1.09745	1.05326	3
33	12244.5	0.162892	1994.52	10249.9	0.289751	129.304	79.935	316.955	209.239	446.259	0.617973	61.148	0.466667	28	32	60	4.618	9.90484	213.928	104.202	73.7518	105.284	2.05301	0.700505	9
34	1886.05	0.0769874	145.202	1740.85	0.120326	19	25.716	138.904	44.716	157.904	0.424904	108.135	0.162791	7	36	43	2.71429	3.85844	70.74	50.89	126.439	125.103	1.39006	1.01068	5
35	4406.57	0.0699402	308.196	4098.37	0.122111	31.051	35.367	223.233	66.418	254.284	0.467509	94.731	0.153846	10	55	65	3.1051	4.05878	110.944	68.818	112.147	121.37	1.61214	0.924004	6
36	4415.75	0.0867235	382.949	4032.8	0.171723	43.798	34.767	211.253	78.565	255.051	0.557475	95.1695	0.224138	13	45	58	3.36908	4.69451	122.281	63.765	102.133	110.628	1.91768	0.923212	6
37	1113.12	0.0808197	89.962	1023.16	0.100494	12.075	22.984	108.082	35.059	120.157	0.344419	103.51	0.107143	3	25	28	4.025	4.32328	48.113	46.236	140.664	147.921	1.0406	0.95094	4
38	16044.7	0.271916	4362.8	11681.9	0.360448	190.874	90.968	338.673	281.842	529.547	0.677238	49.41	0.655738	40	21	61	4.77185	16.1273	223.4	103.944	92.751	120.184	2.14923	0.77174	9
39	13893.8	0.237816	3304.16	10589.6	0.2943	124.895	82.703	299.485	207.598	424.38	0.601619	42.1655	0.52459	32	29	61	3.90297	10.3271	224.866	101.646	98.6919	108.128	2.21225	0.912728	9
40	5862.48	0.102793	602.623	5259.85	0.178535	52.439	54.437	241.279	106.876	293.718	0.490653	86.4375	0.241379	14	44	58	3.74564	5.48361	129.025	85.666	103.807	118.375	1.50614	0.876933	7
41	12778.5	0.163456	2088.73	10689.8	0.291797	133.897	80.528	324.973	214.425	458.87	0.624447	57.9875	0.47541	29	32	61	4.61714	10.1554	219.998	107.006	74.9086	103.227	2.05594	0.725672	9
42	3612.61	0.07755	280.158	3332.45	0.117597	26.307	38.033	197.398	64.34	223.705	0.408875	96.362	0.155172	9	49	58	2.923	4.02853	97.78	63.446	110.259	120.009	1.54115	0.918753	5
43	10941.4	0.157718	1725.64	9215.71	0.2617	102.904	76.879	290.309	179.783	393.213	0.572379	59.4885	0.403226	25	37	62	4.11616	7.84619	178.872	102.351	102.855	119.773	1.74763	0.858751	8
44	4101.36	0.0799119	327.747	3773.61	0.163122	39.526	35.833	202.783	75.359	242.309	0.524503	64.7875	0.190476	12	51	63	3.29383	3.97614	112.181	66.781	100.899	111.133	1.67983	0.907912	6
45	2412.59	0.0791489	190.954	2221.64	0.105995	18.959	32.178	159.908	51.137	178.867	0.370749	113.793	0.145455	8	47	55	2.36987	3.4023	76.365	57.328	130.627	130.307	1.33207	1.00246	5
46	13402.9	0.18521	2482.35	10920.5	0.31992	141.104	102.032	299.956	243.136	441.06	0.58035	36.7795	0.433333	26	34	60	5.42708	8.82224	198.021	122.888	84.7324	115.147	1.61139	0.735865	8
47	4341.71	0.0883674	383.666	3958.05	0.138371	34.456	39.516	214.556	73.972	249.012	0.465798	84.057	0.178571	10	46	56	3.4456	4.66426	112.31	64.863	108.772	103.317	1.7315	1.0528	6
48	10013.9	0.122118	1222.88	8791.03	0.227624	93.932	63.013	318.731	156.945	412.663	0.598503	45.9295	0.366667	22	38	60	4.26964	8.38766	193.242	86.903	80.2376	102.911	2.22365	0.779681	8
49	3437.26	0.0730772	251.185	3186.07	0.101926	22.227	37.441	195.842	59.668	218.069	0.372511	117.407	0.134615	7	45	52	3.17529	4.35204	97.637	68.108	113.277	108.985	1.43356	1.03938	5
50	10360.1	0.121306	1256.74	9103.39	0.249733	98.583	73.233	296.171	171.816	394.754	0.573771	36.9695	0.344262	21	40	61	4.69443	7.40428	176.725	91.942	99.4083	113.289	1.92214	0.877473	8
51	824.151	0.0945336	77.91	746.241	0.146619	14.996	20	87.283	34.996	102.279	0.428506	72.928	0.173913	4	19	23	3.749	4.59384	46.635	35.548	123.326	130.275	1.31189	0.946656	3
52	7159.74	0.155977	1116.75	6042.98	0.229425	75.603	61.204	253.929	136.807	329.532	0.552625	72.447	0.3125	20	44	64	3.78015	5.77111	150.757	96.281	82.0576	112.686	1.5658	0.728194	7
53	16780.9	0.253469	4253.44	12527.4	0.338947	175.567	92.768	342.41	268.335	517.977	0.654283	63.9605	0.625	40	24	64	4.38917	14.2671	235.917	112.939	96.5613	110.383	2.08889	0.874783	9
54	55662.7	0.411517	22906.1	32756.5	0.411438	490.605	60.784	701.81	551.389	1192.41	0.889762	159.034	0.813559	48	11	59	10.2209	63.8009	471.817	168.851	65.349	94.3688	2.79428	0.692484	10b
55	44553.9	0.413181	18408.8	26145	0.424212	459.593	49.061	623.811	508.654	1083.4	0.903547	167.199	0.844828	49	9	58	9.37945	69.3123	409.597	165.731	71.5702	99.7376	2.47146	0.717585	10b
56	55934.2	0.450336	25189.2	30745	0.44991	544.517	51.872	665.764	596.389	1210.28	0.913023	161.315	0.844828	49	9	58	11.1126	73.9738	475.98	168.557	67.5869	97.0059	2.82385	0.69673	11
57	10669.5	0.158597	1692.15	8977.34	0.27211	106.156	77.549	283.966	183.705	390.122	0.577861	47.573	0.403226	25	37	62	4.24624	7.67476	176.593	104.334	105.446	116.615	1.69257	0.904221	8
58	1872.32	0.0771525	144.454	1727.86	0.136465	21.288	27.822	134.708	49.11	155.996	0.433476	96.2645	0.166667	8	40	48	2.661	3.3677	64.946	52.605	127.851	133.745	1.2346	0.955935	4
59	5283.71	0.0851034	449.662	4834.05	0.184031	50.789	42.482	225.192	93.271	275.981	0.544532	75.1275	0.241935	15	47	62	3.38593	4.79132	119.94	71.372	116.927	122.781	1.68049	0.952324	7
60	6947.12	0.10937	759.805	6187.32	0.24846	79.879	61.017	241.618	140.896	321.497	0.566936	46.1045	0.311475	19	42	61	4.20416	5.75281	149.14	83.532	90.0871	115.5	1.78542	0.779977	7
61	51837.6	0.612233	31736.7	20100.9	0.492577	664.483	0	684.511	664.483	1348.99	1	180	0.847458	50	9	59	13.2897	76.0568	447.074	166.783	69.5826	102.878	2.68057	0.676357	11
62	3536.2	0.0896564	317.043	3219.16	0.118015	26.536	38.792	198.317	65.328	224.853	0.406196	111.71	0.166667	10	50	60	2.6536	3.96634	96.925	60.599	116.091	124.024	1.59945	0.936034	6
63	19868.8	0.346329	6881.15	12987.7	0.402523	261.439	80.734	388.061	342.173	649.5	0.764055	93.1685	0.824561	47	10	57	5.56253	38.8061	302.439	107.34	78.3671	91.0364	2.81758	0.860832	10a
64	47528.3	0.405472	19271.4	28256.9	0.418853	445.536	70.248	618.17	515.784	1063.71	0.863803	161.647	0.839286	47	9	56	9.47949	68.6856	414.937	168.551	81.7894	98.8268	2.46179	0.827604	10b
65	54208.1	0.61598	33391.1	20817	0.505057	676.359	0	662.814	676.359	1339.17	1	180	0.830508	49	10	59	13.8032	66.2814	437.909	182.582	74.5707	102.826	2.39842	0.725211	11
66	54084.6	0.606071	32779.1	21305.5	0.507046	674.947	0	656.188	674.947	1331.13	1	180	0.875	49	7	56	13.7744	93.7411	456.871	172.985	67.4996	99.8156	2.6411	0.676243	11
67	54981.9	0.480507	26419.1	28562.7	0.447811	527.623	72.954	650.605	600.577	1178.23	0.878527	143.603	0.821429	46	10	56	11.4701	65.0605	450.496	190.576	70.1248	99.3149	2.36387	0.706085	11
68	13696.8	0.253725	3475.22	10221.6	0.322732	154.584	92.213	324.402	246.797	478.986	0.626361	45.9865	0.491803	30	31	61	5.1528	10.4646	215.856	105.325	86.0763	111.727	2.04943	0.770419	9
69	13457.9	0.238719	3212.66	10245.3	0.338651	160.632	87.76	313.697	248.392	474.329	0.646687	47.72	0.491228	28	29	57	5.73686	10.8171	221.547	100.053	93.8779	104.878	2.2143	0.895112	9
70	17143.9	0.264255	4530.35	12613.5	0.353173	184.628	94.348	338.142	278.976	522.77	0.661806	52.108	0.612903	38	24	62	4.85863	14.0892	237.23	126.978	92.8323	114.612	1.86828	0.809967	9
71	13515	0.210492	2844.79	10670.2	0.329902	150.118	84.453	304.92	234.571	455.038	0.639968	75.1275	0.507937	32	31	63	4.69119	9.83613	213.451	108.19	96.1012	105.939	1.97293	0.907134	9
72	14202.7	0.221397	3144.42	11058.2	0.318568	154.559	84.124	330.609	238.683	485.168	0.647549	45.3815	0.559322	33	26	59	4.68361	12.7157	223.553	102.482	88.7425	104.356	2.18139	0.850383	9
73	21189.2	0.282469	5985.29	15203.9	0.389273	252.355	77.011	395.917	329.366	648.272	0.766184	80.882	0.783333	47	13	60	5.36926	30.4552	295.273	124.006	86.4604	90.4718	2.38112	0.955661	10a
74	2280.53	0.0757952	172.853	2107.67	0.0969721	17.544	30.86	163.374	48.404	180.918	0.362449	121.296	0.145833	7	41	48	2.50629	3.98473	82.655	47.961	118.762	123.254	1.72338	0.963552	5
75	4158.73	0.092137	383.173	3775.56	0.144885	35.895	41.675	211.853	77.57	247.748	0.462743	85.5435	0.193548	12	50	62	2.99125	4.23706	110.297	69.366	121.945	116.347	1.59007	1.04811	6
76	10281.4	0.157744	1621.82	8659.53	0.249897	96.591	75.577	289.932	172.168	386.523	0.561028	51.401	0.354839	22	40	62	4.3905	7.2483	179.293	103.634	90.2203	121.153	1.73006	0.744683	8
77	5012.06	0.118596	594.411	4417.65	0.177973	51.144	42.337	236.225	93.481	287.369	0.547106	126.732	0.246154	16	49	65	3.1965	4.82092	131.309	70.576	104.161	100.896	1.86053	1.03236	7
78	10256.8	0.131161	1345.29	8911.49	0.252845	100.751	66.849	297.718	167.6	398.469	0.60114	46.946	0.363636	24	42	66	4.19796	7.08852	189.188	108.042	77.1848	97.6485	1.75106	0.790435	8
79	3903.8	0.0733698	286.421	3617.38	0.13266	32.374	36.838	211.664	69.212	244.038	0.467751	86.4745	0.166667	10	50	60	3.2374	4.23328	111.191	61.27	104.163	106.712	1.81477	0.97611	6
80	6980.18	0.096543	673.887	6306.29	0.216595	72.169	55.754	261.029	127.923	333.198	0.56416	37.505	0.301587	19	44	63	3.79837	5.93248	150.459	80.262	80.7443	109.612	1.8746	0.736639	7
81	3529.54	0.0675284	238.344	3291.19	0.0791337	17.794	39.182	207.066	56.976	224.86	0.312307	127.724	0.109091	6	49	55	2.96567	4.22584	103.166	59.562	116.17	114.765	1.73208	1.01224	5
82	2252.4	0.0720928	162.382	2090.02	0.120798	21.202	26.111	154.314	47.313	175.516	0.448122	92.364	0.148936	7	40	47	3.02886	3.85785	77.715	57.381	114.081	104.259	1.35437	1.09421	5
83	4978.76	0.107828	536.847	4441.91	0.165772	45.135	43.01	227.136	88.145	272.271	0.512054	98.118	0.216667	13	47	60	3.47192	4.83268	131.445	74.79	84.7012	101.946	1.75752	0.830842	7
84	29697.9	0.362808	10774.6	18923.3	0.404198	310.827	83.44	458.17	394.267	768.997	0.788367	156.121	0.803279	49	12	61	6.34341	38.1808	326.407	140.972	70.057	103.429	2.3154	0.677345	10a
85	5727.96	0.089325	511.65	5216.31	0.138426	39.86	43.564	248.092	83.424	287.952	0.4778	115.1	0.222222	14	49	63	2.84714	5.0631	134.815	81.729	97.9988	104.093	1.64954	0.941455	7
86	8871.86	0.100556	892.121	7979.74	0.201038	75.853	65.221	301.453	141.074	377.306	0.537682	31.4425	0.295082	18	43	61	4.21406	7.01053	178.677	80.779	89.9644	105.91	2.21192	0.84944	8
87	3265.51	0.0837354	273.439	2992.07	0.135059	28.993	34.304	185.676	63.297	214.669	0.458047	103.278	0.1875	9	39	48	3.22144	4.76092	97.29	59.857	108.082	107.309	1.62537	1.00721	5
88	1434	0.0708648	101.62	1332.38	0.117741	16.305	21.381	122.177	37.686	138.482	0.432654	127.465	0.171429	6	29	35	2.7175	4.213	57.46	48.869	136.354	114.161	1.1758	1.1944	4
89	635.194	0.104278	66.237	568.957	0.109964	10.587	22.098	85.69	32.685	96.277	0.32391	112.5	0.15	3	17	20	3.529	5.04059	43.804	38.583	118.623	120.26	1.13532	0.986388	3
90	3325.86	0.0741469	246.602	3079.25	0.126417	27.519	33.014	190.165	60.533	217.684	0.454612	100.391	0.175439	10	47	57	2.7519	4.04606	102.634	64.487	103.023	101.597	1.59155	1.01403	5
91	3543.2	0.0827654	293.254	3249.94	0.128064	29.287	33.717	199.404	63.004	228.691	0.464844	118.385	0.183673	9	40	49	3.25411	4.9851	102.946	56.027	113.553	109.45	1.83744	1.03749	5
92	1871.99	0.0718506	134.504	1737.49	0.0967678	15.739	27.969	146.908	43.708	162.647	0.360094	108.136	0.153846	6	33	39	2.62317	4.45176	77.129	44.124	115.757	115.754	1.74801	1.00003	4
93	867.35	0.102717	89.092	778.258	0.126878	14.018	21.412	96.466	35.43	110.484	0.395653	107.779	0.173913	4	19	23	3.5045	5.07716	54.681	32.972	113.145	117.807	1.65841	0.960428	3
94	3332.17	0.0760976	253.57	3078.6	0.117471	25.039	34.008	188.111	59.047	213.15	0.424052	119.186	0.16	8	42	50	3.12988	4.47883	94.318	65.301	117.835	115.01	1.44436	1.02456	5
95	1472.25	0.0844983	124.403	1347.85	0.0980191	13.672	27.086	125.811	40.758	139.483	0.335443	106.132	0.133333	4	26	30	3.418	4.83888	57.636	50.03	132.202	128.403	1.15203	1.02959	4
96	2106.63	0.0735168	154.873	1951.76	0.117424	19.513	29.098	146.662	48.611	166.175	0.401411	99.2175	0.128205	5	34	39	3.9026	4.31359	70.021	52.636	123.513	135.295	1.33029	0.912914	5
97	5203.37	0.0786323	409.153	4794.22	0.141318	37.94	44.078	230.533	82.018	268.473	0.462581	77.506	0.189655	11	47	58	3.44909	4.90496	119.545	75.297	101.746	123.325	1.58765	0.825028	7
98	66096.9	0.885124	58503.9	7592.98	0.6879	918.126	0	416.554	918.126	1334.68	1	180	0.894737	51	6	57	18.0025	69.4257	474.301	211.465	79.7424	103.85	2.24293	0.767862	12
99	8470.88	0.069714	590.539	7880.34	0.169361	58.322	53.328	286.042	111.65	344.364	0.522365	59.466	0.269841	17	46	63	3.43071	6.2183	156.262	95.873	106.313	111.361	1.62989	0.954671	7
100	2799.02	0.07221	202.117	2596.9	0.119757	22.966	32.943	168.805	55.909	191.771	0.410775	91.683	0.173077	9	43	52	2.55178	3.9257	82.304	63.917	122.532	130.865	1.28767	0.93633	5
101	1277.74	0.0814886	104.121	1173.62	0.11583	14.834	23.512	113.233	38.346	128.067	0.386846	95.655	0.15625	5	27	32	2.9668	4.19381	56.72	46.195	119.396	131.208	1.22784	0.90998	4
102	7367.98	0.0731969	539.313	6828.67	0.143876	46.402	49.943	276.112	96.345	322.514	0.481623	79.268	0.21875	14	50	64	3.31443	5.52224	137.592	87.875	107.174	127.916	1.56577	0.837845	7
103	2826.86	0.0794957	224.723	2602.13	0.131515	25.252	33.454	166.757	58.706	192.009	0.430143	100.9	0.163636	9	46	55	2.80578	3.62515	79.247	62.412	126.79	131.286	1.26974	0.965756	5
104	1102.01	0.0947857	104.455	997.557	0.139383	16.48	23.45	101.755	39.93	118.235	0.412722	85.827	0.121212	4	29	33	4.12	3.50879	49.134	46.1	140.548	139.676	1.06581	1.00625	4
105	574.391	0.127375	73.163	501.228	0.132849	11.418	20.239	74.529	31.657	85.947	0.360679	120.644	0.136364	3	19	22	3.806	3.92258	38.656	32.207	129.971	128.769	1.20024	1.00934	3
106	59572.5	0.559438	33327.2	26245.4	0.486454	686.093	0	724.303	686.093	1410.4	1	180	0.890909	49	6	55	14.0019	120.717	451.556	190.64	83.6275	100.583	2.36863	0.831429	11
107	19968.3	0.184753	3689.22	16279.1	0.323664	182.433	104.78	381.216	287.213	563.649	0.635184	46.0155	0.614035	35	22	57	5.21237	17.328	256.627	124.915	84.4793	107.122	2.05441	0.788627	9
108	5555.73	0.105326	585.163	4970.57	0.165516	46.013	45.251	231.985	91.264	277.998	0.504175	113.064	0.196721	12	49	61	3.83442	4.73439	122.981	77.958	113.252	118.563	1.57753	0.955208	7
109	1787.03	0.0925935	165.467	1621.56	0.119467	18.234	28.625	134.394	46.859	152.628	0.389125	117.419	0.166667	7	35	42	2.60486	3.83983	68.158	56.269	128.963	122.308	1.21129	1.05442	5
110	35097.4	0.321312	11277.2	23820.2	0.378083	291.481	119.926	479.464	411.407	770.945	0.708498	152.647	0.847458	50	9	59	5.82962	53.2738	329.39	164.316	88.7194	108.155	2.00461	0.820296	10a
111	28401.8	0.276248	7845.94	20555.8	0.390034	265.414	121.205	415.075	386.619	680.489	0.6865	66.9975	0.825397	52	11	63	5.10412	37.7341	293.039	155.647	107.559	106.82	1.88272	1.00692	10a
112	42447.5	0.368304	15633.6	26813.9	0.40775	385.205	96.347	559.504	481.552	944.709	0.799924	173.198	0.852459	52	9	61	7.40779	62.1671	394.84	169.049	75.4748	100.455	2.33565	0.751326	10a
113	63012.8	0.677826	42711.8	20301.1	0.523214	760.636	0	693.139	760.636	1453.78	1	180	0.857143	54	9	63	14.0859	77.0154	449.116	217.712	77.103	103.932	2.06289	0.741857	11
114	66230.5	0.921278	61016.7	5213.79	0.730554	928.497	0	342.453	928.497	1270.95	1	180	0.796875	51	13	64	18.2058	26.3425	488.112	221.581	71.2694	101.164	2.20286	0.70449	12
115	41170.8	0.348174	14334.6	26836.2	0.392992	363.384	82.926	561.275	446.31	924.659	0.814196	166.465	0.844828	49	9	58	7.416	62.3639	374.523	172.245	83.3371	102.974	2.17436	0.809303	10b
116	67006.9	0.886874	59426.7	7580.2	0.729503	932.537	0	345.781	932.537	1278.32	1	180	0.857143	48	8	56	19.4279	43.2226	468.33	212.088	84.9284	102.018	2.20819	0.832484	12
117	49122.7	0.382872	18807.7	30315	0.420525	456.909	67.07	629.612	523.979	1086.52	0.871999	146.774	0.844828	49	9	58	9.32467	69.9569	429.33	178.437	81.4551	97.5452	2.40606	0.83505	10b
118	6623.75	0.0672402	445.382	6178.36	0.15679	48.11	41.679	258.734	89.789	306.844	0.535812	53.4225	0.241935	15	47	62	3.20733	5.50498	144	86.755	102.273	117.771	1.65985	0.868408	7
119	1416.3	0.0952958	134.967	1281.33	0.159225	22.07	23.08	116.539	45.15	138.609	0.488815	91.363	0.214286	6	22	28	3.67833	5.29723	66.278	45.296	123.219	122.421	1.46322	1.00652	4
120	894.55	0.108546	97.1	797.45	0.159988	17.288	22.182	90.77	39.47	108.058	0.438004	85.257	0.166667	4	20	24	4.322	4.5385	45.63	40.879	137.305	135.976	1.11622	1.00977	3
121	64203.1	0.557555	35796.7	28406.4	0.481308	692.87	0	746.685	692.87	1439.55	1	180	0.844828	49	9	58	14.1402	82.965	472.493	199.51	72.1771	105.142	2.36827	0.686475	11
122	19785.1	0.223296	4417.93	15367.2	0.328906	185.74	96.586	378.981	282.326	564.721	0.657892	51.6775	0.634921	40	23	63	4.6435	16.4774	257.607	129.293	85.3478	111.128	1.99243	0.768013	9
123	16548.9	0.189966	3143.73	13405.2	0.290036	152.061	80.875	372.223	232.936	524.284	0.652802	51.733	0.492308	32	33	65	4.75191	11.2795	240.479	114.454	92.9477	105.562	2.1011	0.880507	9
124	4142.79	0.0749877	310.658	3832.13	0.117708	28.204	40.261	211.406	68.465	239.61	0.411948	108.537	0.114754	7	54	61	4.02914	3.91493	105.65	69.462	105.644	126.866	1.52098	0.832716	6
125	1837.62	0.0813736	149.534	1688.09	0.126004	19.493	27.211	135.209	46.704	154.702	0.417373	90.912	0.179487	7	32	39	2.78471	4.22528	69.197	51.971	126.52	127.259	1.33145	0.99419	4
126	78258.4	0.875786	68537.6	9720.79	0.697818	979.733	0	424.263	979.733	1404	1	180	0.907407	49	5	54	19.9946	84.8526	492.016	235.58	84.0064	108.972	2.08853	0.770902	12

## Sheet: Figure 1f
germline area (µm^2)	FCs
359.562	13
779.207	25
437.148	16
683.683	22
824.151	23
635.194	20
867.35	23
574.391	22
894.55	24
1935.73	36
1549.8	38
1315.66	32
1113.12	28
1872.32	48
1434	35
1871.99	39
1472.25	30
1277.74	32
1102.01	33
1416.3	28
1837.62	39
2047.58	37
1944.32	46
3385.9	57
3827.78	63
2133.73	51
1886.05	43
3612.61	58
2412.59	55
3437.26	52
2280.53	48
3529.54	55
2252.4	47
3265.51	48
3325.86	57
3543.2	49
3332.17	50
2106.63	39
2799.02	52
2826.86	55
1787.03	42
4327.17	60
3842.73	58
3942.99	63
4406.57	65
4415.75	58
4101.36	63
4341.71	56
3536.2	60
4158.73	62
3903.8	60
4142.79	61
5819.99	66
6832.66	66
5227.37	63
5600.57	62
5862.48	58
7159.74	64
5283.71	62
6947.12	61
5012.06	65
4978.76	60
5727.96	63
5203.37	58
8470.88	63
7367.98	64
5555.73	61
6623.75	62
6980.18	63
13025.9	69
8688.55	66
10140.1	65
10941.4	62
13402.9	60
10013.9	60
10360.1	61
10669.5	62
10281.4	62
10256.8	66
8871.86	61
22261.1	64
11546.2	60
12244.5	60
16044.7	61
13893.8	61
12778.5	61
16780.9	64
19868.8	57
13696.8	61
13457.9	57
17143.9	62
13515	63
14202.7	59
19968.3	57
28401.8	63
19785.1	63
16548.9	65
53352.1	59
57755.9	52
55934.2	58
51837.6	59
54208.1	59
54084.6	56
54981.9	56
59572.5	55
63012.8	63
64203.1	58
66096.9	57
80913.3	57
66230.5	64
67006.9	56
78258.4	54
31896.6	61
21153.4	57
22202.6	58
21189.2	60
29697.9	61
35097.4	59
42447.5	61
32719.2	58
52126.4	59
51393.6	63
55662.7	59
44553.9	58
47528.3	56
41170.8	58
49122.7	58

## Sheet: Figure 1g
germline area (µm^2)	OCC prop.
359.562	0.230769
779.207	0.16
437.148	0.1875
683.683	0.181818
824.151	0.173913
635.194	0.15
867.35	0.173913
574.391	0.136364
894.55	0.166667
1935.73	0.111111
1549.8	0.157895
1315.66	0.1875
1113.12	0.107143
1872.32	0.166667
1434	0.171429
1871.99	0.153846
1472.25	0.133333
1277.74	0.15625
1102.01	0.121212
1416.3	0.214286
1837.62	0.179487
2047.58	0.162162
1944.32	0.152174
3385.9	0.157895
3827.78	0.15873
2133.73	0.196078
1886.05	0.162791
3612.61	0.155172
2412.59	0.145455
3437.26	0.134615
2280.53	0.145833
3529.54	0.109091
2252.4	0.148936
3265.51	0.1875
3325.86	0.175439
3543.2	0.183673
3332.17	0.16
2106.63	0.128205
2799.02	0.173077
2826.86	0.163636
1787.03	0.166667
4327.17	0.15
3842.73	0.189655
3942.99	0.15873
4406.57	0.153846
4415.75	0.224138
4101.36	0.190476
4341.71	0.178571
3536.2	0.166667
4158.73	0.193548
3903.8	0.166667
4142.79	0.114754
5819.99	0.212121
6832.66	0.242424
5227.37	0.238095
5600.57	0.258065
5862.48	0.241379
7159.74	0.3125
5283.71	0.241935
6947.12	0.311475
5012.06	0.246154
4978.76	0.216667
5727.96	0.222222
5203.37	0.189655
8470.88	0.269841
7367.98	0.21875
5555.73	0.196721
6623.75	0.241935
6980.18	0.301587
13025.9	0.391304
8688.55	0.318182
10140.1	0.369231
10941.4	0.403226
13402.9	0.433333
10013.9	0.366667
10360.1	0.344262
10669.5	0.403226
10281.4	0.354839
10256.8	0.363636
8871.86	0.295082
22261.1	0.78125
11546.2	0.516667
12244.5	0.466667
16044.7	0.655738
13893.8	0.52459
12778.5	0.47541
16780.9	0.625
19868.8	0.824561
13696.8	0.491803
13457.9	0.491228
17143.9	0.612903
13515	0.507937
14202.7	0.559322
19968.3	0.614035
28401.8	0.825397
19785.1	0.634921
16548.9	0.492308
53352.1	0.813559
57755.9	0.865385
55934.2	0.844828
51837.6	0.847458
54208.1	0.830508
54084.6	0.875
54981.9	0.821429
59572.5	0.890909
63012.8	0.857143
64203.1	0.844828
66096.9	0.894737
80913.3	0.894737
66230.5	0.796875
67006.9	0.857143
78258.4	0.907407
31896.6	0.786885
21153.4	0.736842
22202.6	0.810345
21189.2	0.783333
29697.9	0.803279
35097.4	0.847458
42447.5	0.852459
32719.2	0.810345
52126.4	0.79661
51393.6	0.857143
55662.7	0.813559
44553.9	0.844828
47528.3	0.839286
41170.8	0.844828
49122.7	0.844828

## Sheet: Figure 1h
germline area (µm^2)	nurse cell compartment area (µm^2)
359.562	306.187
779.207	691.071
437.148	368.031
683.683	606.778
824.151	746.241
635.194	568.957
867.35	778.258
574.391	501.228
894.55	797.45
1935.73	1806.77
1549.8	1427.64
1315.66	1205.31
1113.12	1023.16
1872.32	1727.86
1434	1332.38
1871.99	1737.49
1472.25	1347.85
1277.74	1173.62
1102.01	997.557
1416.3	1281.33
1837.62	1688.09
2047.58	1914.63
1944.32	1821.36
3385.9	3131.72
3827.78	3580.57
2133.73	1977.46
1886.05	1740.85
3612.61	3332.45
2412.59	2221.64
3437.26	3186.07
2280.53	2107.67
3529.54	3291.19
2252.4	2090.02
3265.51	2992.07
3325.86	3079.25
3543.2	3249.94
3332.17	3078.6
2106.63	1951.76
2799.02	2596.9
2826.86	2602.13
1787.03	1621.56
4327.17	4090.76
3842.73	3503.9
3942.99	3663.85
4406.57	4098.37
4415.75	4032.8
4101.36	3773.61
4341.71	3958.05
3536.2	3219.16
4158.73	3775.56
3903.8	3617.38
4142.79	3832.13
5819.99	5375.12
6832.66	6297.5
5227.37	4706.31
5600.57	5158.4
5862.48	5259.85
7159.74	6042.98
5283.71	4834.05
6947.12	6187.32
5012.06	4417.65
4978.76	4441.91
5727.96	5216.31
5203.37	4794.22
8470.88	7880.34
7367.98	6828.67
5555.73	4970.57
6623.75	6178.36
6980.18	6306.29
13025.9	11553.3
8688.55	7598.14
10140.1	8656.5
10941.4	9215.71
13402.9	10920.5
10013.9	8791.03
10360.1	9103.39
10669.5	8977.34
10281.4	8659.53
10256.8	8911.49
8871.86	7979.74
22261.1	16381.1
11546.2	9489.62
12244.5	10249.9
16044.7	11681.9
13893.8	10589.6
12778.5	10689.8
16780.9	12527.4
19868.8	12987.7
13696.8	10221.6
13457.9	10245.3
17143.9	12613.5
13515	10670.2
14202.7	11058.2
19968.3	16279.1
28401.8	20555.8
19785.1	15367.2
16548.9	13405.2
53352.1	21129
57755.9	10805.3
55934.2	30745
51837.6	20100.9
54208.1	20817
54084.6	21305.5
54981.9	28562.7
59572.5	26245.4
63012.8	20301.1
64203.1	28406.4
66096.9	7592.98
80913.3	6429.65
66230.5	5213.79
67006.9	7580.2
78258.4	9720.79
31896.6	20752.4
21153.4	14918.1
22202.6	13859.4
21189.2	15203.9
29697.9	18923.3
35097.4	23820.2
42447.5	26813.9
32719.2	20512.6
52126.4	30438.7
51393.6	30063.5
55662.7	32756.5
44553.9	26145
47528.3	28256.9
41170.8	26836.2
49122.7	30315

## Sheet: Figure 2 f
Fig. 2 f	Phase 1					Phase 2					Phase 3
	egg chamber ID	distance to anterior tip (µm)	apical area (µm^2)	Eya fluorescent intensity (arb. unit)		egg chamber ID	distance to anterior tip (µm)	apical area (µm^2)	Eya fluorescent intensity (arb. unit)		egg chamber ID	distance to anterior tip (µm)	apical area (µm^2)	Eya fluorescent intensity (arb. unit)
	1	11.1026	25.997	111.129		3	38.0654	297.365	57.319		6	46.1124	1136.06	82.067
	1	18.2318	24.795	112.176		3	32.5795	184.615	54.153		6	94.4252	1635.25	88.106
	1	15.7901	19.735	114.577		3	51.5929	196.468	50.89		6	104.5	1423.91	84.294
	1	20.0319	20.874	116.945		3	53.2145	185.078	53.775		6	143.768	1114.79	76.88
	1	23.2446	19.229	116.142		3	59.2792	148.127	66.117		6	143.7	1090.65	93.956
	1	20.3605	14.991	121.239		3	68.7814	137.014	50.31		6	123.372	1041.97	77.948
	1	24.6034	26.06	122.688		3	69.7372	164.38	55.626		6	68.2884	950.319	77.207
	1	30.561	23.53	122.894		3	74.4805	118.863	49.293		6	114.455	779.785	80.872
	1	28.9811	15.181	125.283		3	82.4796	111.824	41.164		6	198.586	31.596	10.647
	1	34.1848	22.834	129.153		3	91.1922	112.473	33.207		6	202.979	43.453	9.077
	1	35.554	26.566	126.126		3	82.6347	107.333	34.589		6	205.981	46.243	7.954
	1	30.3987	14.485	128.836		3	82.226	105.203	46.989		6	208.789	54.473	8.343
	1	39.1128	16.446	129.472		3	94.8223	122.845	27.067		6	214.695	49.033	8.605
	1	40.5472	17.205	127.343		3	93.9596	83.255	34.945		6	219.478	27.202	7.967
	1	42.3787	16.066	132.321		3	102.07	94.136	30.25		6	223.258	45.964	8.059
	1	39.6926	19.229	133.515		3	104.653	81.958	25.32		6	225.111	69.818	8.245
	1	43.4937	13.093	136.79		3	104.289	85.246	28.041		6	231.361	47.778	6.974
	1	44.747	20.874	130.096		3	109.088	72.327	29.665		6	228.111	40.524	7.514
	1	45.2037	13.283	133.605		3	114.724	61.677	26.776		6	233.766	48.614	7.889
	1	46.5534	18.533	137.986		3	110.563	77.096	23.822		6	236.639	35.432	7.574
	1	14.4597	23.91	109.097		3	95.7233	99.554	29.608		6	240.068	50.707	7.669
	1	25.2634	22.961	126.58		3	112.015	46.304	23.213		6	245.358	43.802	7.653
	2	12.3937	21.152	90.513		3	121.03	72.883	24.304		6	245.202	27.899	7.923
	2	16.6269	16.73	85.052		3	119.502	71.447	19.018		6	251.086	60.751	7.561
	2	12.4846	26.729	93.393		3	121.856	57.417	22.227		6	257.385	37.246	8.07
	2	20.1179	16.986	85.254		3	128.092	75.568	22.243		6	259.158	37.315	7.464
	2	19.6832	14.166	86.907		3	129.973	79.041	18.79		6	262.896	35.153	7.21
	2	22.7038	18.781	85.07		3	127.735	55.519	18.48		6	269.157	44.778	6.728
	2	21.5172	30.062	101.919		3	139.118	63.622	19.724		6	265.03	32.572	7.18
	2	16.9061	26.985	93.432		3	136.185	68.021	16.679		6	270.877	28.039	6.856
	2	25.4956	37.305	87.627		3	143.151	49.36	13.677		6	274.309	52.381	7.406
	2	24.5624	20.383	87.744		3	135.4	60.797	16.711		6	275.762	42.895	6.003
	2	27.2104	24.229	89.01		3	146.446	75.522	19.945		6	196.525	43.593	13.671
	2	32.726	26.601	82.819		3	147.086	40.192	16.988		6	280.22	48.824	6.258
	2	30.9821	18.524	85.866		3	151.933	66.863	13.969		6	279.892	47.01	6.38
	2	33.5347	30.318	90.053		3	155.552	68.669	16.936		6	285.338	63.331	6.696
	2	35.0726	21.473	89.492		3	152.911	74.503	22.84		6	286.008	47.359	6.624
	2	36.7622	21.216	82.995		3	160.741	87.607	14.537		7	200.268	816.014	89.354
	2	38.4684	24.485	80.41		3	170.327	63.113	14.11		7	169.372	1002.07	117.059
	2	42.717	24.165	88.937		3	161.181	83.347	21.642		7	183.274	1198.26	115.65
	2	38.7509	25.126	79.399		3	164.459	58.158	16.399		7	189.915	1012.76	109.996
	2	41.7516	14.23	91.03		3	170.334	73.948	22.438		7	147.579	1333.63	131.021
	2	39.8272	23.075	87.328		3	174.76	44.915	17.401		7	126.869	975.582	123.31
	2	46.0934	16.153	88.051		3	179.209	50.981	24.721		7	143.876	1089.12	109.464
	2	45.0988	11.409	87.012		3	182.482	42.044	17.243		7	95.1818	1071.67	118.561
	2	16.4544	17.178	92.751		3	179.349	57.139	15.127		7	105.988	1094.78	115.817
						3	187.224	53.157	19.795		7	119.304	1072.86	118.622
						3	186.822	36.395	18.37		7	57.7973	955.762	103.693
						3	194.298	37.275	19.381		7	167.527	936.763	84.388
						3	190.38	37.738	19.244		7	226.627	51.606	23.879
						3	193.064	46.026	21.217		7	230.624	47.039	16.703
						3	199.417	24.587	22.993		7	236.011	43.294	16.275
						3	199.33	32.32	22.816		7	241.139	56.995	15.374
						3	192.721	27.458	17.138		7	246.173	41.924	14.572
						3	204.628	37.182	22.076		7	248.213	45.03	14.914
						3	204.525	27.921	19.501		7	254.884	56.995	15.48
						3	209.395	30.422	22.7		7	263.593	59.644	14.699
						3	214.518	34.728	18.932		7	257.429	41.65	15.504
						3	208.924	23.245	18.69		7	271.45	54.62	14.544
						3	219.959	28.292	19.646		7	278.568	50.236	13.666
						3	212.966	25.421	17.656		7	284.516	47.587	13.135
						3	223.344	29.403	17.907		7	290.763	53.615	12.758
						3	227.306	20.744	17.128		7	286.14	49.871	12.562
						3	231.677	22.828	15.673		7	294.071	43.386	12.438
						3	236.223	18.522	11.977		7	298.145	48.044	12.377
						3	234.392	17.364	15.546		7	272.915	49.323	13.395
						3	227.936	19.401	16.559		7	305.669	60.009	12.582
						3	239.883	16.068	13.167		7	313.301	49.049	12.553
						3	241.286	15.095	12.847		7	316.318	57.269	11.907
						3	236.172	13.891	11.84		7	309.367	48.409	11.699
						3	218.881	21.994	19.749		7	323.614	53.159	11.329
						3	214.449	38.201	20.631		7	320.971	59.644	11.297
						3	208.168	27.412	19.147		7	330.721	92.251	10.716
						4	22.3518	226.782	46.836		7	329.934	48.227	10.247
						4	30.8726	175.482	55.986		8	53.8161	757.361	65.171
						4	35.5253	183.351	53.434		8	88.4718	968.538	65.854
						4	47.8924	152.668	46.88		8	123.96	853.757	88.354
						4	60.1479	146.602	46.022		8	133.339	1028.75	81.572
						4	61.1015	141.502	35.393		8	135.948	1156.86	77.52
						4	69.4384	124.227	28.423		8	174.264	856.773	82.13
						4	77.2361	64.443	24.23		8	200.87	1296.64	78.375
						4	83.1467	60.751	18.296		8	159.015	711.059	83.649
						4	74.4554	116.622	31.12		8	185.497	764.656	80.009
						4	53.6241	183.79	51.967		8	86.7565	779.539	75.621
						4	50.1657	98.599	39.985		8	111.361	759.501	74.891
						4	70.3442	136.315	33.086		8	217.21	67.799	8.933
						4	78.1983	68.224	20.411		8	229.859	64.589	8.094
						4	82.2	66.773	19.579		8	235.355	60.503	7.492
						4	87.9339	59.036	15.828		8	241.208	51.36	8.274
						4	91.1743	76.532	15.646		8	243.082	57.877	8.145
						4	87.8636	52.091	17.153		8	249.945	41.049	7.794
						4	94.9778	50.64	16.564		8	254.348	41.535	7.836
						4	98.939	58.465	14.736		8	258.333	58.558	7.755
						4	95.9903	65.322	13.178		8	252.018	52.527	7.827
						4	106.557	71.213	12.611		8	266.224	62.643	7.829
						4	104.582	70.949	13.84		8	272.009	47.177	7.696
						4	101.192	72.883	16.725		8	272.091	59.628	8.029
						4	110.614	51.519	12.417		8	277.805	40.076	8.447
						4	115.46	64.267	11.105		8	279.357	62.254	9.579
						4	116.86	68.751	11.355		8	285.056	66.631	8.309
						4	112.07	68.751	12.709		8	279.228	46.302	8.113
						4	122.864	66.685	10.127		8	292.163	47.761	8.63
						4	124.84	67.872	10.242		8	292.889	62.643	9.23
						4	120.632	65.674	14.39		8	298.89	47.274	8.627
						4	129.263	76.356	12.109		8	300.713	52.527	8.684
						4	133.404	70.465	8.798		8	312.495	53.111	7.886
						4	138.218	69.63	10.274		8	314.353	40.952	7.585
						4	141.57	71.96	9.289		8	319.193	44.453	7.536
						4	149.907	58.421	6.951		8	334.514	74.608	6.688
						4	145.009	52.794	9.409
						4	144.915	57.19	11.869
						4	156.896	48.266	9.92
						4	153.323	63.784	10.496
						4	157.539	49.058	8.231
						4	163.256	53.366	9.648
						4	163.078	43.651	8.832
						4	164.337	44.794	8.708
						4	169.921	52.662	9.337
						4	169.306	36.398	9.004
						4	176.367	39.167	8.675
						4	174.989	37.057	10.535
						4	180.483	35.255	9.081
						4	184.679	29.54	9.329
						4	177.66	46.86	12.813
						4	189.483	37.057	11.427
						4	188.782	32.573	12.448
						4	193.525	32.09	10.068
						4	198.299	26.683	12.904
						4	197.42	23.386	11.092
						4	202.743	31.035	13.24
						4	201.718	21.056	13.297
						4	205.671	24.485	15.183
						4	207.304	18.067	12.947
						4	212.595	23.825	11.125
						5	27.8356	232.721	58.393
						5	31.1563	152.843	63.834
						5	36.9692	125.739	65.562
						5	40.7023	195.037	63.481
						5	44.9575	194.026	55.749
						5	42.0059	201.276	54.33
						5	57.004	149.387	48.93
						5	55.155	148.417	51.763
						5	54.122	163.255	54.17
						5	67.4536	116.466	41.009
						5	64.4834	88.351	48.452
						5	64.1744	119.501	35.469
						5	70.8987	57.158	26.618
						5	71.5465	90.88	29.443
						5	74.72	84.683	28.162
						5	77.2821	97.455	28.384
						5	77.9084	88.182	20.546
						5	78.6841	75.368	23.647
						5	81.522	78.192	21.926
						5	83.9302	73.766	21.749
						5	86.4118	73.302	20.886
						5	91.8081	73.85	17.468
						5	96.3944	95.601	16.539
						5	87.4964	54.503	21.812
						5	91.7591	62.975	18.465
						5	98.8523	64.24	19.99
						5	104.223	79.204	17.126
						5	107.991	84.852	15.396
						5	95.4129	72.586	16.415
						5	104.27	74.946	16.844
						5	103.03	62.891	16.118
						5	111.134	89.278	13.213
						5	115.646	65.884	13.62
						5	119.322	83.714	15.262
						5	121.863	64.745	15.011
						5	123.867	68.918	13.925
						5	115.23	69.087	15.515
						5	129.804	62.511	12.582
						5	135.334	71.869	12.841
						5	130.411	75.747	15.637
						5	138.296	71.279	13.636
						5	146.78	71.11	12.305
						5	145.995	85.821	12.789
						5	141.808	120.85	13.355
						5	155.227	76.717	13.102
						5	155.436	102.05	13.03
						5	163.019	67.654	12.593
						5	165.082	62.68	13.428
						5	171.146	59.139	12.369
						5	177.539	49.402	13.833
						5	183.344	35.703	14.352
						5	188.429	25.375	16.964
						5	193.103	26.893	14.057
						5	193.602	39.791	18.328
						5	198.009	33.595	14.705
						5	202.648	28.2	17.875
						5	204.056	17.451	15.024
						5	204.499	20.823	16.35

## Sheet: Figure 2 g
egg chamber ID	no of FC rows in contact with NC	no of FC rows in contact with OO	stage	phase
1	23	5	6	1
2	23	5	6	1
3	21	5	6	1
4	20	7	7	1
5	23	3	6	1
6	20	5	6	1
7	20	6	7	1
8	23	9	7	1
9	19	7	7	2
10	19	6	7	2
11	19	8	7	2
12	20	6	7	2
13	20	10	8	2
14	20	11	8	2
15	16	11	8	2
16	19	9	8	2
17	21	6	8	2
18	13	14	9	2
19	16	9	9	2
20	8	16	9	2
21	13	14	9	2
22	15	12	9	2
23	13	14	9	2
24	12	17	9	2
25	15	12	9	2
26	14	14	9	2
27	19	12	9	2
28	10	18	9	2
29	14	13	9	2
30	13	14	9	2
31	16	13	9	2
32	10	22	9	2
33	20	11	9	2
34	12	16	9	2
35	15	10	9	2
36	20	11	9	2
37	13	15	9	2
38	16	11	9	2
39	18	8	8	2
40	18	8	7	2
41	6	21	10	3
42	6	27	10	3
43	6	22	10	3
44	6	23	10	3
45	6	22	10	3
46	6	23	10	3
47	7	21	10	3
48	6	23	10	3
49	6	24	10	3
50	6	27	10	3
51	6	29	10	3
52	6	22	10	3

## Sheet: Figure 2h
Mean Eya fluoresenct intensities of FC rows of stage 10 egg chambers
egg chamber IDs / FC rows	NC contact						OO contact
	1	2	3	4	5	6	7	8	9	10	11	12	13	14	15	16	17	18	19	20	21	22	23	24	25	26
1	105.09	109.176	98.991	107.437	115.912	65.4991	22.7544	23.4675	20.826	17.5047	16.4855	16.6067	17.0772	15.7518	15.505	16.2377	15.6413	14.1915	16.2145	14.73	13.6415	13.1352	12.2413	11.4957	10.2803	10.597
2	79.0868	92.1022	96.4765	116.168	108.659	67.2975	18.6515	15.9157	15.4465	15.144	14.6027	14.0885	13.4245	12.7022	12.6394	12.9735	13.1868	13.8577	14.016	13.2613	12.862	13.6995	15.493
3	97.2477	127.827	133.904	149.963	151.891	48.1632	19.5237	14.6133	14.2758	13.6798	12.6426	11.9315	11.7846	12.3827	10.9167	10.7326	8.865	7.9096	7.26475	6.4614	6.782	6.539	6.93725	7.4374
4	69.46	77.099	91.2857	92.2025	92.3703	65.09	16.386	14.38	14.0388	13.0467	12.529	12.148	11.6728	11.4317	10.848	10.865	10.7212	10.2812	10.295	9.439	8.99967	8.71675	7.80575	7.16767	6.7535	6.266
5	112.422	98.9472	108.194	106.189	108.105	65.9385	23.1387	19.8693	18.1714	17.5909	16.7293	17.0316	16.2494	17.314	16.3657	15.303	14.9085	14.1315	13.401	14.2263	13.399	13.1603	13.0383	13.495	13.79

## Sheet: Figure 3b
Apical surface areas of FCs (µm)
	control NC contact	eyaOE NC contact
	101.874	153.525
	43.678	157.133
	67.972	91.469
	57.189	143.875
	49.553	131.791
	53.413	225.273
	62.35	151.343
	47.916	150.714
	61.469	153.441
	39.734	104.728
	41.623	170.854
	41.623	159.063
	63.273	149.119
	58.448	172.742
	28.657	119.665
	65.203	61.427
	48.671	67.385
	66.504	141.357
	65.371	88.993
	77.623	110.979
	60.407	124.364
	85.849	127.343
	58.752	105.902
	66.437	109.385
	70.812	79.762
	79.011	150.668
	56.877	125.924
	70.371	162.029
	64.635	108.718
	66.988	133.094
	76.952	219.09
	81.07	251.003
	50.848	89.526
	58.422	130.851
	61.363	90.518
	75.922	160.117
	69.525	85.334
	77.136	93.276
	62.76	129.417
	77.062	128.424
	80.959	83.055
	57.98	97.578
	81.989	80.959
	50.958	85.592
	39.524	61.951
	39.671	51.436
	41.766	57.613
	89.452	81.437
	48.531	46.031
	38.678	85.261
	37.024	86.18
	45.921	83.533
	45.921	73.606
	44.046	97.761
	38.274	103.166
	48.642	78.79
	59.047	37.06
	32.134	52.098
	23.714	49.965
	41.362	63.422
	42.869	81.033
	22.427	99.379
	23.935	58.385
	22.979	71.841
	32.06
	33.531
	46.546
	30.479
	32.097
	33.273
	23.016

## Sheet: Figure 3e
Apical surface areas of FCs (µm)
control NC contact	eyaRNAi NC contact
450.268	98.231
303.987	122.939
352.911	42.803
435.891	42.21
370.746	65.687
191.428	69.592
117.041	47.845
287.314	48.932
438.805	37.465
130.831	53.627
118.524	62.623
104.932	40.415
332.229	75.934
479.733	81.15
514.151	79.766
318.71	88.105
246.537	68.554
235.963	62.379
134.162	54.68
174.968	51.699

## Sheet: Figure 3h
Apical surface areas of FCs (µm)
control OO contact	eyaOE OO contact
32.182	41.035
47.664	28.783
37.385	34.825
36.923	30.378
37.007	30.923
34.909	20.266
25.511	20.476
25.091	24
24.923	32.434
20.392	36.462
30.504	37.553
23.832	33.315
22.07	28.532
28.657	25.553
28.532	20.518
36.671	20.518
27.944	20.518
33.902	20.518
21.435	27.818
24.707	21.692
20.074	22.49
17.317	29.156
23.494	32.023
18.089	26.104
17.758	32.281
21.619	33.2
20.957	30.332
24.045	31.582
17.868	16.398
19.56	14.486
19.266	25.663
21.545	13.677
29.413	26.398
22.611	19.266
14.927	29.45
18.714	28.567
19.56	24.56
24.045	28.126
20.736	22.317
24.045	20.699
27.391	23.788
25.626	20.699
27.722	18.64
25.92	18.567
27.759	18.567
27.428	21.729
19.707	21.729
21.03	14.78
	17.795
	22.391
	24.45

[truncated: 62 more sheets: Figure 3n, Figure 3r, Figure 4c, Figure 4e, Figure 4f, Figure 5f, Figure 5g,h, Figure 6c, Figure 6d, Figure 6e, Figure 6f, Figure 6g, Figure 6h, Figure 6i, Figure 6j, Figure 6k, Figure 6m, Figure 6n, Figure 6o, Figure 7b …]
